# Supplementary material for: Influences of Growth-Related Myopathies on Peptide Patterns of In Vitro Digested Cooked Chicken Breast and Stress-Related Responses in an Intestinal Caco-2 Cell Model
Source: Foods. 2024 Dec 14;13(24):4042. doi: 10.3390/foods13244042 (PMC11727595; doi:10.3390/foods13244042)
Supplement: Supplementary file 1 [file foods-13-04042-s001.zip]

Archive with 1 entries (1 files):
- foods-3327380-supplementary.pdf
